# Supplementary material for: Fear, Efficacy, and Environmental Health Risk Reporting: Complex Responses to Water Quality Test Results in Low-Income Communities
Source: Int J Environ Res Public Health. 2022 Jan 5;19(1):597. doi: 10.3390/ijerph19010597 (PMC8744942; doi:10.3390/ijerph19010597)
Supplement: Supplementary file 1 [file ijerph-19-00597-s001.zip]

Archive with 3 entries (3 files):
- Supplementary_Figures.pdf
- Supplementary_Files.pdf
- Supplementary_Tables.pdf
